# Supplementary material for: Cyclopropane-Containing Specialized Metabolites from the Marine Cyanobacterium cf. Lyngbya sp
Source: Molecules. 2023 May 8;28(9):3965. doi: 10.3390/molecules28093965 (PMC10180397; doi:10.3390/molecules28093965)
Supplement: Supplementary file 1 [file molecules-28-03965-s001.zip]

Archive with 1 entries (1 files):
- molecules-2359379-supplementary.pdf
